# Supplementary material for: Cost-effectiveness of an artificial intelligence predictive model for guiding androgen deprivation therapy in intermediate-risk prostate cancer
Source: JNCI Cancer Spectr. 2026 Apr 9;10(2):pkag035. doi: 10.1093/jncics/pkag035 (PMC13127416; doi:10.1093/jncics/pkag035)
Supplement: pkag035_Supplementary_Data [file pkag035_supplementary_data.zip]

Archive with 1 entries (1 files):
- ArteraAI CEA 2nd Revisions Supplementary Material Clean.docx
